# Supplementary material for: Change of Dietary and Lifestyle Habits during and after the COVID-19 Lockdown in Cyprus: An Analysis of Two Observational Studies
Source: Foods. 2022 Jul 6;11(14):1994. doi: 10.3390/foods11141994 (PMC9319624; doi:10.3390/foods11141994)
Supplement: Supplementary file 1 [file foods-11-01994-s001.zip]

Archive with 1 entries (1 files):
- foods-1778352-supplementary.pdf
